# Supplementary material for: Synthesis and Characterization of Carvedilol-Etched Halloysite Nanotubes Composites with Enhanced Drug Solubility and Dissolution Rate
Source: Molecules. 2023 Apr 12;28(8):3405. doi: 10.3390/molecules28083405 (PMC10142978; doi:10.3390/molecules28083405)
Supplement: Supplementary file 1 [file molecules-28-03405-s001.zip]

Archive with 1 entries (1 files):
- molecules-2317180-supplementary.docx
